# Supplementary material for: How, for whom, and in what contexts will artificial intelligence be adopted in pathology? A realist interview study
Source: J Am Med Inform Assoc. 2022 Dec 24;30(3):529–38. doi: 10.1093/jamia/ocac254 (PMC9933065; doi:10.1093/jamia/ocac254)
Supplement: ocac254_Supplementary_Data [file ocac254_supplementary_data.zip]

Archive with 5 entries (4 files):
- ocac254_Supplementary_Data/
- ocac254_Supplementary_Data/Additional file 1 Interview topic guide.pdf
- ocac254_Supplementary_Data/Additional file 2 Methodological appendix.pdf
- ocac254_Supplementary_Data/Additional file 3 Thematic framework.pdf
- ocac254_Supplementary_Data/Additional file 4 Adherence to guidance for qualitative research.pdf
